# Supplementary material for: Wear Estimation of DLC Films Based on Energy-Dissipation Analysis: A Molecular Dynamics Study
Source: Materials (Basel). 2022 Jan 25;15(3):893. doi: 10.3390/ma15030893 (PMC8837017; doi:10.3390/ma15030893)
Supplement: Supplementary file 1 [file materials-15-00893-s001.zip]

Archive with 5 entries (5 files):
- materials-1406611-SM.pdf
- Video S1--78nN.mov
- Video S2--196nN.mov
- Video S3--392nN.mov
- Video S4--588nN.mov
